# Supplementary material for: Genome-Wide Association Study Identified Novel SNPs Associated with Chlorophyll Content in Maize
Source: Genes (Basel). 2023 Apr 29;14(5):1010. doi: 10.3390/genes14051010 (PMC10218100; doi:10.3390/genes14051010)
Supplement: Supplementary file 1 [file genes-14-01010-s001.zip]

Archive with 1 entries (1 files):
- genes-2335884-supplementary.pdf
